# Supplementary material for: The semi-dwarfing gene Rht-dp from dwarf polish wheat (Triticum polonicum L.) is the "Green Revolution” gene Rht-B1b
Source: BMC Genomics. 2021 Jan 19;22:63. doi: 10.1186/s12864-021-07367-x (PMC7814455; doi:10.1186/s12864-021-07367-x)
Supplement: Supplementary file 5 — Additional file 5: Table S3. Genotype data of RIL populations and the F2 population from D_60 × T_58. [file 12864_2021_7367_MOESM5_ESM.xlsx]

## Sheet: Sheet1
Table S3. Genotype data of RIL populations and the F2 population from D_60×T_58.
Genotype data of F7 RIL population
Primers name	1	2	3	4	5	6	7	8	9	10	11	12	13	14	15	16	17	18	19	20	21	22	23	24	25	26	27	28	29	30	31	32	33	34	35	36	37	38	39	40	41	42	43	44	45	46	47	48	49
Plant height	A	B	A	B	B	A	A	B	A	A	B	B	A	B	A	A	B	B	A	A	B	B	A	A	B	A	B	A	A	B	A	B	B	A	A	B	B	B	B	B	B	B	B	B	B	B	A	A	A
Xgpw 2994.1	a	b	a	b	b	a	a	b	a	a	b	b	a	b	a	a	b	b	a	a	b	b	a	a	b	a	b	a	a	b	a	b	b	a	a	b	b	b	b	b	b	b	b	b	b	b	a	a	a
Xgpw 3128.1	a	b	a	b	b	a	a	b	a	a	b	b	a	b	a	a	b	b	a	a	b	b	a	a	b	a	b	a	a	b	a	b	b	a	a	b	b	b	b	b	b	b	b	b	b	b	a	a	a
Xgpw 3427.1	a	b	a	b	b	a	a	b	a	a	b	b	a	b	a	a	b	b	a	a	b	b	a	a	b	a	b	a	a	b	a	a	b	a	a	b	b	b	b	b	b	b	b	b	b	b	a	a	a
Xgpw 4800.1	a	b	a	b	b	a	a	b	a	a	b	b	a	b	a	a	b	b	a	a	b	b	a	a	b	a	b	a	a	b	a	b	b	a	a	b	b	b	a	b	b	b	b	b	b	b	a	a	a
Xgpw 2F9F	a	b	a	b	b	a	a	b	a	a	b	b	a	b	a	a	b	b	a	a	b	b	a	a	b	a	b	a	a	b	a	b	b	a	a	b	b	b	b	b	b	b	b	b	b	b	a	a	a
Xgpw F574	a	b	a	b	b	a	a	b	a	a	b	b	a	b	a	a	b	b	a	a	b	b	a	a	b	a	b	a	a	b	a	a	b	a	a	b	b	b	b	b	b	b	b	b	b	b	a	a	a
Xgpw 4507	a	b	a	b	b	a	a	b	a	a	b	b	a	b	a	a	b	b	a	a	b	b	a	a	b	a	b	a	a	b	a	a	b	a	a	b	b	b	b	b	b	b	b	b	b	b	a	a	a
Xgpw 2800.1	a	b	a	b	b	a	a	b	a	a	b	b	a	b	a	a	b	b	a	a	b	b	a	a	b	a	b	a	a	b	a	b	b	a	a	b	b	b	b	b	b	b	b	b	b	b	a	a	a
Xgpw 5600.1	a	b	a	b	b	a	a	b	a	a	b	b	a	b	a	a	b	-	a	a	b	b	a	a	b	a	b	a	a	b	a	b	b	a	a	b	b	b	b	b	b	b	b	b	b	b	a	a	a
Xgpw 5500.1	a	b	a	b	b	a	a	b	a	a	b	b	a	b	a	a	b	b	a	a	b	b	a	a	b	a	b	a	a	b	a	b	b	a	a	b	b	b	b	b	b	b	b	b	b	b	a	a	a
Xgpw 5300.1	a	b	a	b	b	a	a	b	a	a	b	b	a	b	a	a	b	b	a	a	b	b	a	a	b	a	b	a	a	b	b	b	b	a	a	b	b	b	b	b	b	b	b	b	b	b	a	a	a
Xgpw 4100.1	a	b	a	b	b	a	a	b	a	a	b	b	a	b	a	a	b	b	a	a	b	b	a	a	b	a	b	a	a	b	a	b	b	a	a	b	b	b	b	b	b	b	a	b	b	b	a	a	a
Xgpw 8200.1	a	b	a	b	b	a	a	b	a	a	b	b	a	b	a	a	b	b	a	a	b	b	a	a	b	a	b	a	a	b	a	b	b	a	a	b	b	b	b	b	b	b	b	b	b	b	a	a	a
Xgpw 43B8	a	b	a	b	b	a	a	b	a	a	b	b	a	b	a	a	b	b	a	a	b	b	a	a	b	a	b	a	a	b	b	b	b	a	a	b	b	b	b	b	b	b	b	b	b	b	a	a	a
Xgpw 6124	a	b	a	b	b	a	a	b	a	a	b	b	a	b	a	a	b	b	a	a	b	b	a	a	b	a	b	a	a	b	a	b	b	a	a	b	b	b	b	b	b	b	a	a	a	b	a	a	a
Rht-B1Indel	a	b	a	b	b	a	a	b	a	a	b	b	a	b	a	a	b	b	a	a	b	b	a	a	b	a	b	a	a	b	a	b	b	a	a	b	b	b	b	b	b	b	b	b	b	b	a	a	a
Genotype data of F6 population
Primers name	1	2	3	4	5	6	7	8	9	10	11	12	13	14	15	16	17	18	19	20	21	22	23	24	25	26	27	28	29	30	31	32	33	34	35	36	37	38	39	40	41	42	43	44	45	46	47	48	49
Plant height	A	B	A	B	B	A	A	B	A	A	B	B	A	B	A	A	B	B	A	A	B	B	A	A	B	A	B	A	A	B	A	B	B	A	A	B	B	B	B	B	B	B	B	B	B	B	A	A	A
Xgpw 2994.1	b	b	a	b	b	a	a	b	a	a	b	b	a	b	a	a	b	b	a	a	b	b	a	a	b	a	b	a	a	b	a	b	b	a	a	b	b	b	b	b	b	b	b	b	b	b	a	a	a
Xgpw 3128.1	a	a	b	b	b	a	a	b	a	a	b	b	a	b	a	a	b	b	a	a	b	b	a	a	b	a	b	a	a	b	a	b	b	a	a	b	b	b	b	b	b	b	b	b	b	b	a	a	a
Xgpw 3427.1	a	a	b	a	b	b	a	b	a	a	b	b	a	b	a	a	b	b	a	a	b	b	a	a	b	a	b	a	a	b	a	b	b	a	a	b	b	b	b	b	b	b	b	b	b	b	a	a	a
Xgpw 4800.1	a	a	b	a	a	b	a	a	a	b	b	b	a	b	a	a	b	b	a	a	b	b	a	a	b	a	b	a	a	b	a	b	b	a	a	b	b	b	b	b	b	b	b	b	b	b	a	a	a
Rht-B1Indel	a	b	a	b	b	a	a	b	a	a	b	b	a	b	a	a	b	b	a	a	b	b	a	a	b	a	b	a	a	b	a	b	b	a	a	b	b	b	b	b	b	b	b	b	b	b	a	a	a
Genotype data of F8 RIL population
Primers name	1	2	3	4	5	6	7	8	9	10	11	12	13	14	15	16	17	18	19	20	21	22	23	24	25	26	27	28	29	30	31	32	33	34	35	36	37	38	39	40	41	42	43	44	45	46	47	48	49
Plant height	B	B	A	A	B	B	B	B	B	B	B	B	B	B	B	A	A	A	A	A	B	B	B	B	B	B	B	B	B	B	B	B	B	B	B	B	B	B	B	B	B	B	B	B	B	B	B	B	A
Xgpw 3427.1	a	b	a	a	b	b	b	b	b	b	b	b	b	b	b	a	a	a	a	a	b	b	b	b	b	b	b	b	b	b	b	b	b	b	b	b	b	b	b	b	b	b	b	b	b	b	b	b	a
Xgpw 3128.1	b	b	a	a	b	b	b	b	b	b	b	b	b	b	b	a	a	a	a	a	b	b	b	b	b	b	b	b	b	b	b	b	b	b	b	b	b	b	b	b	b	b	b	b	b	b	b	b	a
Xgpw 2994.1	b	b	a	a	b	b	b	b	b	b	b	b	b	b	b	a	a	a	a	a	b	b	b	b	b	b	b	b	b	b	b	b	b	b	b	b	b	b	b	b	b	b	b	b	b	b	b	b	a
Xgpw4800.1	b	b	a	a	b	b	b	a	b	b	b	b	b	b	b	a	a	a	a	a	b	b	b	b	b	b	b	b	b	b	b	b	b	b	b	b	b	b	b	b	b	b	b	b	b	b	b	b	a
Rht-B1Indel	b	b	a	a	b	b	b	b	b	b	b	b	b	b	b	a	a	a	a	a	b	b	b	b	b	b	b	b	b	b	b	b	b	b	b	b	b	b	b	b	b	b	b	b	b	b	b	b	a
Genotype data of F2 population
Primers name	1	2	3	4	5	6	7	8	9	10	11	12	13	14	15	16	17	18	19	20	21	22	23	24	25	26	27	28	29	30	31	32	33	34	35	36	37	38	39	40	41	42	43	44	45	46	47	48	49
Plant height	A	A	A	A	B	B	B	B	B	A	B	B	B	B	A	B	B	A	B	A	B	A	B	B	A	B	B	B	A	B	B	B	B	A	B	B	A	A	A	B	B	A	B	A	B	B	B	B	A
Xgpw 2994.1	a	a	a	a	b	b	b	b	a	a	b	b	b	b	a	b	b	a	b	a	b	a	b	b	a	b	b	b	a	b	b	b	b	a	b	b	a	a	b	b	b	a	b	a	b	b	b	b	a
Xgpw 3128.1	a	a	a	a	b	b	b	b	b	a	b	b	b	b	a	b	b	a	b	a	b	a	b	b	a	b	b	b	a	b	b	b	b	a	b	b	a	a	a	b	b	a	b	a	b	b	b	b	a
Rht-B1Indel	a	a	a	a	b	b	b	b	b	a	b	b	b	b	a	b	b	a	b	a	b	a	b	b	a	b	b	b	a	b	b	b	b	a	b	b	a	a	a	b	b	a	b	a	b	b	b	b	a
A, for dwarf plant phenotype; B, for tall plant phenotype; a, for DPW genotype; b, for TPW and Ailanmai genotype; - denotes missing data
[truncated: 286 more columns]
