# Supplementary material for: The semi-dwarfing gene Rht-dp from dwarf polish wheat (Triticum polonicum L.) is the "Green Revolution” gene Rht-B1b
Source: BMC Genomics. 2021 Jan 19;22:63. doi: 10.1186/s12864-021-07367-x (PMC7814455; doi:10.1186/s12864-021-07367-x)
Supplement: Supplementary file 7 — Additional file 7: Table S5. The information of Dwarfism-related DEGs induced by DELLA mutant Rht-dp. [file 12864_2021_7367_MOESM7_ESM.xlsx]

## Sheet: Sheet1
Table S5 The information of Dwarfism-related DEGs induced by DELLA mutant Rht-dp
Number	Gene_id	chromosome	Strand	start	end	length	D_60_readcount	T_58_readcount	D_33_readcount	T_35_readcount	D_60_fpkm	T_58_fpkm	D_33_fpkm	T_35_fpkm	D_60_group_fpkm	T_58_group_fpkm	D_33_group_fpkm	T_35_group_fpkm	D_33_readcount(D_33vsT_35)	T_35_readcount(D_33vsT_35)	log2FoldChange(D_33vsT_35)	pval(D_33vsT_35)	padj(D_33vsT_35)	significant(D_33vsT_35)	D_60_readcount(D_60vsT_58)	T_58_readcount(D_60vsT_58)	log2FoldChange(D_60vsT_58)	pval(D_60vsT_58)	padj(D_60vsT_58)	significant(D_60vsT_58)	Blast swiss prot
1	Novel03453	chr6B	+	277269252	277273232	3837	113	1316	295	1038	1.77632	22.0558	4.70066	16.6686	1.77632	22.0558	4.70066	16.6686	18.1291	63.6308	-1.8114	1.8233e-07	6.5988e-06	DOWN	6.51078	88.5922	-3.7663	2.4605e-18	4.1395e-16	DOWN	--
2	TraesCS1A01G117400	chr1A	-	124786564	124787429	866	722	1980	561	1366	50.2869	147.03	39.6072	97.1913	50.2869	147.03	39.6072	97.1913	34.4759	83.7376	-1.2803	3.2726e-06	9.4871e-05	DOWN	41.5999	133.292	-1.6799	5.7436e-11	5.3471e-09	DOWN	-//-
3	TraesCS1B01G055200	chr1B	+	37799205	37800123	807	1559	8261	971	2449	116.522	658.291	73.5655	186.986	116.522	658.291	73.5655	186.986	59.6722	150.127	-1.3311	1.3832e-10	7.1475e-09	DOWN	89.8257	556.125	-2.6302	6.1085e-75	5.9214e-72	DOWN	Myb-related protein MYBAS2 OS=Oryza sativa subsp. japonica GN=MYBAS2 PE=2 SV=1//7.8025e-56
4	TraesCS1B01G256100	chr1B	-	451567699	451574264	1677	215	626	362	1431	7.73287	24.0049	13.1979	52.5776	7.73287	24.0049	13.1979	52.5776	22.2465	87.7222	-1.9794	8.2271e-11	4.3315e-09	DOWN	12.3878	42.1419	-1.7663	0.00012773	0.004635	DOWN	-//-
5	TraesCS2A01G016500	chr2A	-	7687810	7692604	1446	313	887	225	1680	13.6607	41.2738	9.95413	74.9024	13.6607	41.2738	9.95413	74.9024	13.8272	102.986	-2.8969	1.839e-18	1.6481e-16	DOWN	18.0343	59.7122	-1.7273	7.4204e-06	0.00034804	DOWN	Pectate lyase 15 OS=Arabidopsis thaliana GN=At4g13710 PE=2 SV=1//0
6	TraesCS2A01G065700	chr2A	-	29720160	29721523	855	9439	18969	5191	15894	665.879	1426.71	371.205	1145.41	665.879	1426.71	371.205	1145.41	319.01	974.324	-1.6108	5.3965e-79	2.2956e-76	DOWN	543.852	1276.98	-1.2314	1.172e-54	7.0867e-52	DOWN	Aquaporin PIP2-6 OS=Oryza sativa subsp. japonica GN=PIP2-6 PE=2 SV=2//5.76477e-170
7	TraesCS2B01G157100	chr2B	+	131286109	131290287	1566	98	756	350	1449	3.77459	31.0448	13.6649	57.0126	3.77459	31.0448	13.6649	57.0126	21.509	88.8256	-2.046	2.4211e-11	1.3358e-09	DOWN	5.64652	50.8934	-3.172	8.362e-10	6.8455e-08	DOWN	Serine carboxypeptidase II-3 OS=Hordeum vulgare GN=CXP;2-3 PE=2 SV=1//0
8	TraesCS3A01G129600	chr3A	-	106834646	106835230	585	508	1152	345	937	52.3773	126.635	36.0572	98.6911	52.3773	126.635	36.0572	98.6911	21.2018	57.4394	-1.4379	2.599e-05	0.00063889	DOWN	29.2697	77.5518	-1.4058	1.6231e-05	0.00071415	DOWN	-//-
9	TraesCS3B01G135500	chr3B	+	118136625	118138253	1629	1088	3110	43	340	40.285	122.772	1.6139	12.8603	40.285	122.772	1.6139	12.8603	2.64254	20.8425	-2.9795	6.3853e-05	0.0014608	DOWN	62.6879	209.363	-1.7397	3.2073e-17	5.0224e-15	DOWN	-//-
10	TraesCS3B01G167400	chr3B	-	167732946	167734478	1533	424	1258	67	383	16.6824	52.7712	2.67215	15.394	16.6824	52.7712	2.67215	15.394	4.11745	23.4784	-2.5115	0.00010334	0.0022544	DOWN	24.4298	84.6876	-1.7935	3.9085e-08	2.667e-06	DOWN	Cytochrome P450 710A1 OS=Arabidopsis thaliana GN=CYP710A1 PE=1 SV=1//0
11	TraesCS4A01G237500	chr4A	-	546296550	546298853	2304	1081	3741	2147	10006	28.2995	104.415	56.9742	267.592	28.2995	104.415	56.9742	267.592	131.943	613.381	-2.2169	5.0766e-76	2.0001e-73	DOWN	62.2846	251.841	-2.0156	4.782e-25	1.1276e-22	DOWN	Subtilisin-like protease SBT1.7 OS=Arabidopsis thaliana GN=SBT1.7 PE=1 SV=1//0
12	TraesCS4A01G340400	chr4A	-	621514698	621515420	723	1702	3095	33	534	141.99	275.284	2.79064	45.509	141.99	275.284	2.79064	45.509	2.028	32.7349	-4.0127	1.754e-08	7.2103e-07	DOWN	98.065	208.353	-1.0872	2.1397e-08	1.5159e-06	DOWN	-//-
13	TraesCS4B01G077600	chr4B	+	74441222	74443525	2304	452	2812	1778	5622	11.8329	78.4859	47.1822	150.35	11.8329	78.4859	47.1822	150.35	109.266	344.636	-1.6572	3.4355e-30	5.1056e-28	DOWN	26.0431	189.302	-2.8617	3.3729e-29	9.5365e-27	DOWN	Subtilisin-like protease SBT1.7 OS=Arabidopsis thaliana GN=SBT1.7 PE=1 SV=1//0
14	TraesCS4B01G302800	chr4B	+	590138800	590140092	1293	311	877	144	2426	14.5077	43.6174	6.80915	115.608	14.5077	43.6174	6.80915	115.608	8.84944	148.717	-4.0708	1.6886e-33	2.8322e-31	DOWN	17.9191	59.039	-1.7202	8.9319e-06	0.00041262	DOWN	Aspartic proteinase nepenthesin-1 OS=Nepenthes gracilis GN=nep1 PE=1 SV=1//7.59384e-36
15	TraesCS5A01G025200	chr5A	+	19666477	19668898	1102	2405	4425	419	1157	146.231	286.853	25.8244	71.8648	146.231	286.853	25.8244	71.8648	25.7494	70.9257	-1.4618	2.233e-06	6.7396e-05	DOWN	138.57	297.888	-1.1042	1.0809e-11	1.0893e-09	DOWN	Plant cysteine oxidase 2 OS=Arabidopsis thaliana GN=PCO2 PE=1 SV=1//1.84718e-62
16	TraesCS6A01G339400	chr6A	-	572572026	572574377	2352	2723	5945	2254	5138	69.8306	162.545	58.5929	134.602	69.8306	162.545	58.5929	134.602	138.518	314.966	-1.1851	1.8871e-17	1.5962e-15	DOWN	156.893	400.213	-1.351	2.9879e-21	5.9053e-19	DOWN	Subtilisin-like protease SBT1.7 OS=Arabidopsis thaliana GN=SBT1.7 PE=1 SV=1//0
17	TraesCS6A01G375800	chr6A	-	597938610	597940035	1329	2296	4372	1230	3435	104.204	211.55	56.586	159.256	104.204	211.55	56.586	159.256	75.5889	210.57	-1.4781	2.0532e-16	1.62e-14	DOWN	132.29	294.32	-1.1537	1.9507e-12	2.1123e-10	DOWN	Phosphoenolpyruvate carboxylase kinase 2 OS=Arabidopsis thaliana GN=PPCK2 PE=1 SV=2//9.13317e-79
18	TraesCS6B01G332900	chr6B	-	584222807	584226443	1890	1545	3982	762	1595	56.9962	156.618	28.4948	60.1087	56.9962	156.618	28.4948	60.1087	46.8283	97.7756	-1.0621	1.4127e-05	0.00036405	DOWN	89.0191	268.065	-1.5904	6.166e-19	1.079e-16	DOWN	Alpha-galactosidase OS=Coffea arabica PE=1 SV=1//1.71452e-19
19	TraesCS6B01G413500	chr6B	-	687015809	687016760	855	650	1255	218	903	45.8546	94.3922	15.589	65.0753	45.8546	94.3922	15.589	65.0753	13.3971	55.3551	-2.0468	1.3418e-07	4.9728e-06	DOWN	37.4514	84.4857	-1.1737	0.00012761	0.0046334	DOWN	Phosphoenolpyruvate carboxylase kinase 2 OS=Arabidopsis thaliana GN=PPCK2 PE=1 SV=2//6.98202e-80
20	TraesCS7A01G091800	chr7A	+	55918399	55918912	312	955	1834	29	479	184.622	378.01	5.68293	94.5966	184.622	378.01	5.68293	94.5966	1.78218	29.3633	-4.0423	8.8772e-08	3.3577e-06	DOWN	55.0247	123.464	-1.1659	4.1655e-06	0.00020254	DOWN	Early nodulin-93 OS=Glycine max PE=2 SV=1//1.26977e-25
21	TraesCS7A01G459400	chr7A	+	654562530	654565824	1635	15	430	121	1297	0.553362	16.9126	4.52477	48.8784	0.553362	16.9126	4.52477	48.8784	7.43598	79.5078	-3.4185	1.0602e-16	8.4794e-15	DOWN	0	28.9473	-5.0658	6.2673e-08	4.1649e-06	DOWN	sL-ascorbate oxidase homolog OS=Nicotiana tabacum PE=2 SV=1//0
22	TraesCSU01G121800LC	chrUn	+	67508521	67508715	195	306	859	0	830	94.6504	283.281	0	262.264	94.6504	283.281	0	262.264	0	50.8801	-6.669	1.8768e-13	1.2201e-11	DOWN	17.631	57.8273	-1.7136	1.1728e-05	0.00053015	DOWN	-//-
23	TraesCS2A01G316500	chr2A	+	542468659	542470008	1350	1436	608	1393	677	64.1588	28.962	63.0879	30.8993	64.1588	28.962	63.0879	30.8993	85.606	41.501	1.0446	9.745e-05	0.0021385	UP	82.7388	40.9301	1.0154	1.7647e-05	0.000772	UP	Aspartic proteinase nepenthesin-1 OS=Nepenthes gracilis GN=nep1 PE=1 SV=1//2.05788e-103
24	TraesCS2A01G341400	chr2A	+	578117794	578122189	1542	4366	1726	2675	1004	170.779	71.9805	106.064	40.1184	170.779	71.9805	106.064	40.1184	164.391	61.5465	1.4174	5.3837e-12	3.1322e-10	UP	251.558	116.193	1.1144	1.3177e-15	1.8415e-13	UP	Sugar transport protein 5 OS=Arabidopsis thaliana GN=STP5 PE=2 SV=1//0
25	TraesCS2B01G471800	chr2B	-	668171079	668171867	789	623	76	563	38	47.6263	6.19434	43.6275	2.96757	47.6263	6.19434	43.6275	2.96757	34.5988	2.32945	3.8927	1.2342e-08	5.1677e-07	UP	35.8957	5.11626	2.8106	1.0819e-07	6.9404e-06	UP	Salicylic acid-binding protein 2 OS=Nicotiana tabacum GN=SABP2 PE=1 SV=1//5.76078e-67
26	TraesCS3A01G165500	chr3A	+	170648521	170649748	663	4943	1414	5646	1237	449.689	137.15	520.662	114.961	449.689	137.15	520.662	114.961	346.972	75.8298	2.194	3.7701e-42	8.1366e-40	UP	284.803	95.1895	1.5811	4.2317e-27	1.0592e-24	UP	Germin-like protein 5-1 OS=Oryza sativa subsp. japonica GN=Os05g0277500 PE=2 SV=1//8.62536e-107
27	TraesCS3A01G258100	chr3A	+	479781070	479783661	1143	25531	7823	11930	5420	1612.5	526.779	763.776	349.696	1612.5	526.779	763.776	349.696	733.151	332.253	1.1418	1.2307e-34	2.1312e-32	UP	1471.03	526.639	1.4819	4.8954e-122	9.3428e-119	UP	GDSL esterase/lipase At5g45910 OS=Arabidopsis thaliana GN=At5g45910 PE=2 SV=1//6.73312e-101
28	TraesCS3B01G290800	chr3B	+	466296792	466299645	1407	12035	4184	6968	3464	568.448	210.697	333.615	167.14	568.448	210.697	333.615	167.14	428.214	212.348	1.0119	2.1021e-17	1.7654e-15	UP	693.427	281.664	1.2998	2.485e-49	1.3197e-46	UP	GDSL esterase/lipase At5g45910 OS=Arabidopsis thaliana GN=At5g45910 PE=2 SV=1//3.84704e-101
29	TraesCS3B01G385400	chr3B	-	605485359	605487471	1056	3032	1134	1549	740	173.181	69.057	89.6843	43.178	173.181	69.057	89.6843	43.178	95.1929	45.363	1.0693	2.7882e-05	0.00068142	UP	174.696	76.3401	1.1943	2.7404e-12	2.9258e-10	UP	GMP synthase [glutamine-hydrolyzing] OS=Helicobacter hepaticus (strain ATCC 51449 / 3B1) GN=guaA PE=3 SV=1//8.57506e-40
30	TraesCS4A01G110000	chr4A	-	133840268	133843317	1722	20542	5517	5307	2654	719.524	206.029	188.428	94.9647	719.524	206.029	188.428	94.9647	326.139	162.694	1.0033	1.9162e-13	1.2443e-11	UP	1183.58	371.4	1.6721	5.8947e-115	9.7296e-112	UP	Protein ESKIMO 1 OS=Arabidopsis thaliana GN=ESK1 PE=1 SV=1//2.62154e-169
31	TraesCS4B01G052900LC	chr4B	+	35026883	35027365	483	396	0	264	0	49.452	0	33.4184	0	49.452	0	33.4184	0	16.224	0	5.0201	3.4697e-05	0.00083647	UP	22.8165	0	5.512	3.6431e-07	2.1393e-05	UP	-//-
32	TraesCS4B01G070300	chr4B	-	64611533	64612201	348	4866	1813	10397	3567	843.39	335.025	1826.66	631.565	843.39	335.025	1826.66	631.565	638.942	218.662	1.547	8.8204e-48	2.1485e-45	UP	280.367	122.05	1.1998	6.4293e-19	1.1218e-16	UP	Auxin-repressed 12.5 kDa protein OS=Fragaria ananassa PE=2 SV=1//2.25775e-29
33	TraesCS4B01G173700	chr4B	+	380719979	380721557	1080	6703	1125	3953	1979	426.928	76.3943	255.215	128.763	426.928	76.3943	255.215	128.763	242.929	121.315	1.0018	2.3139e-10	1.173e-08	UP	386.21	75.7342	2.3504	4.4906e-57	3.0472e-54	UP	-//-
34	TraesCS4B01G194100	chr4B	+	417350154	417353484	2199	12386	3897	5031	2450	339.736	113.963	139.881	68.6492	339.736	113.963	139.881	68.6492	309.177	150.188	1.0417	1.4782e-13	9.7281e-12	UP	713.651	262.343	1.4438	3.6325e-58	2.5795e-55	UP	Protein ESKIMO 1 OS=Arabidopsis thaliana GN=ESK1 PE=1 SV=1//6.36891e-166
35	TraesCS6A01G131900	chr6A	-	104113050	104114036	987	20730	7185	8260	3901	1266.83	468.132	511.672	243.53	1266.83	468.132	511.672	243.53	507.614	239.137	1.0859	1.1147e-22	1.2488e-20	UP	1194.41	483.689	1.3041	4.7554e-84	5.186e-81	UP	Protein IRX15-LIKE OS=Arabidopsis thaliana GN=IRX15-L PE=2 SV=1//8.35865e-78
36	TraesCS6A01G315800	chr6A	+	552484660	552485422	669	8715	3083	7431	3348	785.736	296.351	679.125	308.357	785.736	296.351	679.125	308.357	456.668	205.237	1.1539	1.5139e-22	1.6895e-20	UP	502.137	207.545	1.2747	2.7237e-35	9.7845e-33	UP	Blue copper protein OS=Pisum sativum PE=2 SV=1//2.20503e-29
37	TraesCS6A01G499600LC	chr6A	+	546552407	546552925	519	391	43	1183	405	45.4407	5.32794	139.363	48.0819	45.4407	5.32794	139.363	48.0819	72.7006	24.827	1.5501	9.3505e-07	3.0126e-05	UP	22.5285	2.89473	2.9602	1.6374e-05	0.00071942	UP	-//-
38	TraesCS7A01G191700	chr7A	-	149424801	149426530	1542	18250	4968	5219	2430	713.862	207.184	206.934	97.0993	713.862	207.184	206.934	97.0993	320.731	148.962	1.1064	2.549e-15	1.9037e-13	UP	1051.52	334.442	1.6526	7.5039e-101	1.0184e-97	UP	Protein ALTERED XYLOGLUCAN 4-like OS=Arabidopsis thaliana GN=AXY4L PE=2 SV=1//2.80675e-100
39	TraesCS7A01G244700	chr7A	+	222496335	222500978	2715	2081	718	1296	591	46.2315	17.0064	29.1853	13.4126	46.2315	17.0064	29.1853	13.4126	79.6449	36.2291	1.1364	5.5924e-05	0.0012986	UP	119.902	48.3352	1.3107	6.6793e-10	5.5649e-08	UP	-//-
40	TraesCS7B01G250700	chr7B	-	462792976	462818895	1062	1884	639	2299	482	116.192	42.0166	143.724	30.367	116.192	42.0166	143.724	30.367	141.284	29.5472	2.2575	9.9222e-19	8.9887e-17	UP	108.551	43.017	1.3354	2.6975e-09	2.0644e-07	UP	GDSL esterase/lipase EXL1 OS=Arabidopsis thaliana GN=EXL1 PE=2 SV=1//3.91658e-77
41	TraesCSU01G204900	chrUn	+	304831206	304832579	1374	886	256	520	75	38.894	11.9815	23.139	3.36333	38.894	11.9815	23.139	3.36333	31.9563	4.5976	2.7971	2.0553e-06	6.2385e-05	UP	51.0491	17.2337	1.5667	5.7078e-06	0.00027254	UP	Uncharacterized acetyltransferase At3g50280 OS=Arabidopsis thaliana GN=At3g50280 PE=3 SV=1//4.91483e-73
